# Supplementary material for: Study on NGF and VEGF during the Equine Perinatal Period—Part 1: Healthy Foals Born from Normal Pregnancy and Parturition
Source: Vet Sci. 2022 Aug 23;9(9):451. doi: 10.3390/vetsci9090451 (PMC9504588; doi:10.3390/vetsci9090451)
Supplement: Supplementary file 1 [file vetsci-09-00451-s001.zip]

Archive with 1 entries (1 files):
- vetsci-1843279-supplementary.pdf
